# Supplementary material for: Integrative Transcriptomic and Epigenomic Profiling for Signature Identification in Coronary Artery Disease: A Pilot Study
Source: Int J Mol Sci. 2025 Oct 27;26(21):10437. doi: 10.3390/ijms262110437 (PMC12609696; doi:10.3390/ijms262110437)
Supplement: Supplementary file 1 [file ijms-26-10437-s001.zip]

Archive with 7 entries (7 files):
- Supplementary Table S1.csv
- Supplementary Table S2.csv
- Supplementary Table S3.csv
- Supplementary Table S4.csv
- Supplementary Table S5.csv
- Supplementary Table S6.xlsx
- Supplementary Table S7.xlsx
