# Supplementary material for: Integrative Transcriptomic and Epigenomic Profiling for Signature Identification in Coronary Artery Disease: A Pilot Study
Source: Int J Mol Sci. 2025 Oct 27;26(21):10437. doi: 10.3390/ijms262110437 (PMC12609696; doi:10.3390/ijms262110437)
Supplement: Supplementary file 1 [file ijms-26-10437-s001.zip › Supplementary Table S1.csv]

	baseMean	log2FoldChange	lfcSE	stat	pvalue	padj
MYT1	10.71	2.1	0.88	2.39	0.02	0.45
PRTN3	2.12	2.69	1.16	2.32	0.02	NA
GRK1	3.86	2.89	0.89	3.26	0	0.23
IQSEC3	17.72	2.15	0.73	2.95	0	0.32
MGAM2	13.95	2.82	0.82	3.44	0	0.17
NEU4	11.89	2.15	0.81	2.67	0.01	0.39
FUT6	0.82	-2.89	1.37	-2.11	0.03	NA
BCAR1	4.55	2.69	1.12	2.4	0.02	0.45
HYDIN	49.17	4.14	0.79	5.25	0	0
SP7	3.1	2.36	0.94	2.51	0.01	0.42
LDHC	10.32	2.94	0.85	3.48	0	0.17
CNTNAP3	23.64	2.56	0.74	3.45	0	0.17
OR2A12	1.34	3.23	1.44	2.24	0.02	NA
MAGEA11	1.62	3.54	1.58	2.24	0.03	NA
FRMD7	3.45	4.43	1.48	2.99	0	0.32
DIPK2B	3.78	3.36	0.99	3.41	0	0.18
SRPX	7.46	2.08	0.95	2.18	0.03	0.5
PNPLA3	2.81	2.44	1.17	2.09	0.04	0.51
A4GALT	5.46	2.4	0.82	2.92	0	0.32
CSDC2	2.01	3.27	1.65	1.99	0.05	NA
KCNJ4	2.67	2.35	1.04	2.26	0.02	0.48
RASD2	3.31	2.95	1.17	2.52	0.01	0.42
SEC14L6	5.86	2.77	0.88	3.13	0	0.28
C22orf31	1.65	3.25	1.31	2.49	0.01	NA
MYO18B	33.42	3.91	0.93	4.22	0	0.05
GAB4	8.12	2.09	0.93	2.25	0.02	0.48
PTGIS	6.18	4.54	1.45	3.12	0	0.28
BMP2	2.41	2.32	0.98	2.37	0.02	0.45
RAD21L1	3.23	2.76	1.26	2.2	0.03	0.49
SLC52A3	3.26	3.07	1.22	2.51	0.01	0.42
SHISA7	1.76	2.23	1.12	1.98	0.05	NA
SYT3	2.66	2.53	1.05	2.4	0.02	0.45
MEIS3	1.54	2.82	1.34	2.09	0.04	NA
RSPH6A	3.87	2.27	0.76	3	0	0.32
CD177	4.32	2.55	1.1	2.31	0.02	0.47
KRTDAP	0.84	2.83	1.33	2.12	0.03	NA
KCNN1	7.15	2.06	0.9	2.29	0.02	0.48
CYP4F2	2.91	3.28	1.13	2.9	0	0.32
OR7D2	12.7	-2.86	1.07	-2.66	0.01	0.39
LRRC8E	2.17	2.57	1.13	2.26	0.02	NA
HMSD	2.42	2.21	1.1	2.01	0.04	0.52
ST8SIA5	12.94	2.26	0.93	2.44	0.01	0.44
DSG2	6.08	2.5	1.08	2.32	0.02	0.47
CA4	5.06	2.55	0.82	3.1	0	0.28
SLC4A1	7.34	2.9	0.83	3.49	0	0.17
GRB7	1.79	2.21	1.05	2.09	0.04	NA
NOS2	8.12	2.39	0.84	2.86	0	0.34
FBXW10	1.62	-2.06	0.99	-2.08	0.04	NA
HSD17B2	5.85	2.39	1.02	2.34	0.02	0.46
GOLGA6A	4.03	2.36	0.79	3	0	0.32
KCNK10	27.45	2.03	0.68	2.97	0	0.32
RNF17	35.74	4.01	1.02	3.92	0	0.08
LRCOL1	10.05	2	0.83	2.4	0.02	0.45
CFAP73	1.61	2.61	1.29	2.01	0.04	NA
CUX2	46.28	2.08	0.71	2.92	0	0.32
MYBPC1	8.32	2.33	0.8	2.92	0	0.32
MYRFL	25.65	2.01	0.7	2.87	0	0.33
RASSF8	20.99	2.12	0.63	3.37	0	0.19
DDX25	2.48	2.39	1.19	2.02	0.04	0.52
TENM4	111.76	2.75	0.66	4.15	0	0.05
NDUFC2-KCTD14	3.84	2.13	0.89	2.39	0.02	0.45
CHST1	2.37	2.46	1.01	2.44	0.01	NA
HBG1	22.87	2.59	1.24	2.09	0.04	0.51
FGFR2	22.48	2.02	0.65	3.1	0	0.28
COL17A1	6.49	2.72	0.94	2.9	0	0.32
ANKRD2	1.61	2.89	1.2	2.41	0.02	NA
IFIT1B	1.22	3.09	1.56	1.99	0.05	NA
SFTPA1	3.02	2.44	0.73	3.32	0	0.21
TBATA	3.22	2.26	1.05	2.15	0.03	0.5
STOX1	13.18	2.24	0.62	3.63	0	0.14
MRLN	2.05	2.48	1.14	2.17	0.03	NA
ANTXRL	7.57	2.12	0.85	2.5	0.01	0.43
MALRD1	85.32	2.05	0.75	2.73	0.01	0.38
CACNA1B	27.5	4.67	1	4.67	0	0.01
ENTPD8	1.99	2.23	0.95	2.34	0.02	NA
LCN8	20.66	-2.21	0.89	-2.49	0.01	0.43
COL5A1	23.89	2.64	0.64	4.1	0	0.06
MUSK	13.23	2.5	0.7	3.58	0	0.14
ROR2	22.75	3.09	0.82	3.76	0	0.1
SPATA31C2	1.84	2.08	0.95	2.18	0.03	NA
LGI3	1.33	2.89	1.22	2.36	0.02	NA
STRA8	3.44	2.16	0.94	2.29	0.02	0.48
ZAN	7.52	2.03	1.01	2.01	0.04	0.52
ABCA13	50.79	3.34	0.78	4.3	0	0.05
THBS2	1.6	3.19	1.63	1.96	0.05	NA
TBXT	2.83	2.07	0.97	2.13	0.03	0.5
CNKSR3	15.17	2.89	0.8	3.64	0	0.14
PPP1R14C	21.23	2.1	0.63	3.34	0	0.2
IL20RA	4.78	3.06	1.36	2.26	0.02	0.48
LCA5	5.95	2.85	0.91	3.14	0	0.27
CRISP2	3.58	4.76	1.69	2.82	0	0.36
PTCHD4	1.38	-2.26	1.04	-2.17	0.03	NA
TULP1	0.7	2.5	1.2	2.08	0.04	NA
H1-5	4.48	-3.64	1.24	-2.94	0	0.32
H1-3	14.39	-2.91	1	-2.91	0	0.32
H1-4	26.08	-2.46	0.73	-3.38	0	0.19
BTNL3	3.95	2.23	1.11	2.02	0.04	0.52
FBLL1	0.85	2.84	1.44	1.97	0.05	NA
SLC6A7	2.75	3.78	1.87	2.02	0.04	0.52
SPRY4	2.57	2.51	1.18	2.13	0.03	0.5
ARL14EPL	4.14	2.54	0.96	2.65	0.01	0.39
BHMT	3.36	2.27	0.86	2.64	0.01	0.39
C1QTNF3-AMACR	3.26	2.05	0.76	2.68	0.01	0.38
F11	3.97	2.42	0.81	3	0	0.32
GALNTL6	159.09	3.03	0.63	4.84	0	0.01
IL21	1.68	2.38	0.97	2.45	0.01	NA
PRDM5	35.54	2.25	0.59	3.83	0	0.09
DKK2	13.06	2.5	0.79	3.17	0	0.26
ATP13A5	17.94	2.05	0.74	2.75	0.01	0.38
ANKUB1	3.94	3.41	1.4	2.44	0.01	0.44
CLDN18	4.54	2.91	0.91	3.19	0	0.26
EPHB1	82.74	2.02	0.68	3	0	0.32
KLF15	9.14	2.38	0.61	3.92	0	0.08
MUC13	4.37	2.7	1.07	2.51	0.01	0.42
CFAP91	8.63	3.33	0.85	3.89	0	0.08
IGSF11	44.08	2	0.61	3.29	0	0.22
C3orf84	1.43	3.02	1.43	2.12	0.03	NA
SCN5A	20.29	2.06	0.51	4	0	0.07
MAP2	43.5	2.04	0.64	3.18	0	0.26
MYO3B	62.42	2.43	0.69	3.52	0	0.16
ANKRD30BL	11.27	3.74	1.21	3.1	0	0.28
IL37	1.53	2.44	1.07	2.29	0.02	NA
IL1RL2	5.51	3.81	1.28	2.96	0	0.32
BMP10	1.77	2.45	1.18	2.08	0.04	NA
EPCAM	2.17	2.54	1.12	2.26	0.02	NA
ABCG8	5.76	2.8	1.11	2.53	0.01	0.42
PCARE	1.66	3.57	1.45	2.47	0.01	NA
GCKR	3.08	3.66	1.56	2.35	0.02	0.46
RYR2	87.31	2.78	0.69	4.05	0	0.06
PRSS38	4.75	3.24	0.99	3.28	0	0.22
CTSE	1.48	3.72	1.77	2.1	0.04	NA
MYBPH	3.02	2.02	1.01	2.01	0.04	0.52
ASTN1	0.68	-2.63	1.25	-2.11	0.04	NA
SPTA1	9.52	2.68	0.8	3.34	0	0.2
FCRL4	4.14	2.63	0.97	2.7	0.01	0.38
SNX7	11.49	2.6	1	2.61	0.01	0.4
BRDT	8.89	2.74	0.73	3.75	0	0.1
SLC44A5	104.83	2.02	0.47	4.25	0	0.05
CACHD1	36.76	2.2	0.57	3.85	0	0.09
TACSTD2	34.13	-2.06	0.64	-3.22	0	0.25
PCSK9	3.33	3.08	1.41	2.19	0.03	0.49
DMBX1	2.89	3.85	1.5	2.57	0.01	0.4
MASP2	3.82	2.12	0.66	3.2	0	0.25
