# Supplementary material for: Integrative Transcriptomic and Epigenomic Profiling for Signature Identification in Coronary Artery Disease: A Pilot Study
Source: Int J Mol Sci. 2025 Oct 27;26(21):10437. doi: 10.3390/ijms262110437 (PMC12609696; doi:10.3390/ijms262110437)
Supplement: Supplementary file 1 [file ijms-26-10437-s001.zip › Supplementary Table S2.csv]

	baseMean	log2FoldChange	lfcSE	stat	pvalue	padj
MYT1	12.75	2.3	1.04	2.2	0.03	0.83
PRTN3	2.6	3.07	1.31	2.34	0.02	0.8
KRTAP16-1	1.45	2.69	1.26	2.15	0.03	0.85
GRK1	4.96	2.79	1.07	2.61	0.01	0.72
MYOM2	917.73	2.64	0.77	3.43	0	0.44
MGAM2	17.71	2.81	1.07	2.62	0.01	0.72
FUT6	0.72	-3.12	1.59	-1.97	0.05	0.92
YBX2	2.63	2.29	1.04	2.2	0.03	0.83
BCAR1	5.6	2.99	1.48	2.02	0.04	0.9
HYDIN	64.73	4.55	1.03	4.44	0	0.12
SP7	3.85	2.35	1.14	2.05	0.04	0.89
LDHC	13.12	3.05	1.02	3	0	0.58
CNTNAP3	30.68	2.19	0.91	2.4	0.02	0.78
TRIM71	18.51	2.11	0.89	2.37	0.02	0.79
TEX28	2.42	2.13	1.05	2.03	0.04	0.9
FRMD7	4.61	4.5	1.88	2.39	0.02	0.78
DIPK2B	4.85	3.64	1.12	3.23	0	0.51
IL17REL	4.65	2.06	1.02	2.01	0.04	0.91
A4GALT	6.87	2.26	1.03	2.2	0.03	0.83
SEC14L6	7.31	3.03	1.18	2.56	0.01	0.74
MYO18B	43.49	4.45	1.17	3.81	0	0.37
CBS	5.27	2.15	0.9	2.39	0.02	0.78
PTGIS	8.25	4.83	1.83	2.65	0.01	0.72
SLC52A3	4.03	3.81	1.47	2.59	0.01	0.74
MEIS3	1.83	3.63	1.81	2	0.05	0.91
RSPH6A	4.6	2.66	0.91	2.91	0	0.6
CYP4F2	3.69	3.65	1.39	2.62	0.01	0.72
OR7D2	12.46	-3.18	1.18	-2.69	0.01	0.7
CA4	6.57	2.19	0.94	2.32	0.02	0.81
SLC4A1	9.65	2.56	0.98	2.6	0.01	0.73
NOS2	10.04	2.4	0.97	2.48	0.01	0.76
FBXW10	1.78	-2.54	1.08	-2.35	0.02	0.79
ALOXE3	5.64	2.97	1.09	2.73	0.01	0.69
WSCD1	15.61	2.34	0.9	2.61	0.01	0.72
CA5A	10.54	2.51	1.22	2.07	0.04	0.89
GOLGA6A	4.89	2.57	1.06	2.42	0.02	0.78
RNF17	48.29	3.65	1.2	3.04	0	0.58
MYRFL	28.93	2.69	0.86	3.15	0	0.53
INHBC	4.96	2.18	0.95	2.29	0.02	0.81
KRT77	2.53	4.11	1.48	2.77	0.01	0.67
ARHGAP20	21.65	2.18	0.82	2.66	0.01	0.72
MS4A5	2.58	3.1	1.46	2.13	0.03	0.86
MRGPRX3	2.28	4.49	1.98	2.27	0.02	0.82
STK33	66.76	2	0.79	2.54	0.01	0.75
ZNF215	9.21	2.11	0.93	2.26	0.02	0.82
HBG2	90.6	4	1.42	2.82	0	0.66
HBG1	26.87	3.72	1.62	2.3	0.02	0.81
PKP3	3.83	2.36	0.91	2.58	0.01	0.74
COL17A1	8.19	2.7	1.2	2.25	0.02	0.82
SFTPA1	3.88	2.15	0.9	2.39	0.02	0.78
STOX1	16.45	2.11	0.8	2.64	0.01	0.72
EGR2	114.04	-2.18	0.65	-3.37	0	0.44
ANTXRL	8.58	2.91	1.11	2.63	0.01	0.72
ADARB2	179.06	2.13	1.03	2.08	0.04	0.88
CACNA1B	37.68	4.08	1.15	3.56	0	0.44
ENTPD8	2.39	2.51	1.13	2.21	0.03	0.83
LCN8	20.62	-2.52	1.05	-2.41	0.02	0.78
COL5A1	29.78	2.75	0.84	3.26	0	0.5
DAB2IP	102.64	2.26	0.59	3.81	0	0.37
MUSK	16.63	2.42	0.9	2.68	0.01	0.71
CNKSR3	19.06	3.07	1.02	3	0	0.58
PPP1R14C	25.36	2.27	0.71	3.19	0	0.53
LCA5	7.62	2.75	1.16	2.38	0.02	0.79
CRISP2	4.95	4.06	1.86	2.19	0.03	0.83
TEAD3	6.78	2.41	0.74	3.26	0	0.5
H1-3	14.42	-3.27	1.19	-2.76	0.01	0.68
H1-4	26.22	-2.8	0.83	-3.39	0	0.44
SH3RF2	9.53	2.19	0.79	2.79	0.01	0.66
SPRY4	3.11	2.91	1.4	2.08	0.04	0.88
BHMT	4.05	2.48	1.16	2.14	0.03	0.85
RGS7BP	1.55	3.38	1.56	2.17	0.03	0.84
C1QTNF3-AMACR	3.84	2.33	0.92	2.53	0.01	0.75
F11	5.03	2.21	1.01	2.19	0.03	0.83
GALNTL6	210.13	2.64	0.78	3.39	0	0.44
IL21	2.11	2.29	1.16	1.97	0.05	0.92
PRDM5	43.59	2.27	0.74	3.07	0	0.56
DKK2	16.59	2.31	0.97	2.38	0.02	0.79
DDIT4L	3.58	-2.14	0.95	-2.26	0.02	0.82
RASL11B	2.45	2.14	1.06	2.02	0.04	0.9
NWD2	1.75	-2.47	1.05	-2.36	0.02	0.79
ATP13A5	21.83	2.01	0.84	2.4	0.02	0.78
PLSCR2	20.04	2.03	0.87	2.34	0.02	0.8
CLDN18	5.99	2.49	1.08	2.31	0.02	0.81
EPHB1	98.93	2.12	0.84	2.53	0.01	0.75
KLF15	11.36	2.35	0.79	2.97	0	0.58
CFAP91	11.05	3.63	1.08	3.37	0	0.44
UPK1B	10.33	2.27	0.81	2.79	0.01	0.66
IGSF11	50.78	2.44	0.72	3.41	0	0.44
LSMEM2	4.74	2.1	0.9	2.32	0.02	0.81
C3orf84	1.69	4.05	2	2.02	0.04	0.9
HHATL	2.77	2.37	1.06	2.24	0.03	0.82
COL4A3	10.51	2.26	1	2.28	0.02	0.82
MYO3B	77	2.51	0.88	2.84	0	0.65
GALNT5	12.54	2.06	0.94	2.18	0.03	0.83
IL1RL2	7.24	3.92	1.66	2.37	0.02	0.79
REEP1	28.52	2.18	0.93	2.34	0.02	0.8
ATP6V1B1	5.06	2.39	0.97	2.46	0.01	0.77
VAX2	5.57	2.55	1.01	2.53	0.01	0.75
PCARE	2.21	3.37	1.71	1.98	0.05	0.92
OR2T8	2.02	2.25	1.1	2.04	0.04	0.9
PRSS38	6.1	3.37	1.31	2.58	0.01	0.74
AVPR1B	4.52	2.63	0.87	3.02	0	0.58
GOLT1A	3.79	2.56	1.29	1.98	0.05	0.92
MYBPH	3.26	3.43	1.42	2.42	0.02	0.78
INAVA	4.87	2.17	1.1	1.96	0.05	0.92
ATP1A4	16.97	3.37	1.12	3.01	0	0.58
FCRL4	5.2	2.63	1.26	2.08	0.04	0.88
RIIAD1	3.12	2.59	1.15	2.26	0.02	0.82
EPS8L3	2.16	3.33	1.49	2.24	0.03	0.82
BRDT	11.6	2.37	0.89	2.66	0.01	0.72
SLC44A5	124.55	2.17	0.59	3.66	0	0.44
CACHD1	44.39	2.33	0.74	3.16	0	0.53
DMBX1	3.75	4.18	1.89	2.22	0.03	0.83
HEYL	6.36	2.13	0.95	2.25	0.02	0.82
POU3F1	5.88	2.63	1.13	2.33	0.02	0.81
ALPL	40.4	2.23	0.82	2.71	0.01	0.7
MASP2	4.59	2.24	0.84	2.67	0.01	0.71
