# Supplementary material for: Integrative Transcriptomic and Epigenomic Profiling for Signature Identification in Coronary Artery Disease: A Pilot Study
Source: Int J Mol Sci. 2025 Oct 27;26(21):10437. doi: 10.3390/ijms262110437 (PMC12609696; doi:10.3390/ijms262110437)
Supplement: Supplementary file 1 [file ijms-26-10437-s001.zip › Supplementary Table S3.csv]

	baseMean	log2FoldChange	lfcSE	stat	pvalue	padj
DOC2B	13.45	3.02	0.85	3.56	0	0.96
CHGA	4.44	2.21	0.92	2.4	0.02	0.99
GRK1	5.22	2.99	1.25	2.38	0.02	0.99
IQSEC3	21.98	2.61	0.92	2.84	0	0.99
MGAM2	18.87	2.78	1.07	2.6	0.01	0.99
NEU4	14.94	2.65	1	2.64	0.01	0.99
HYDIN	71.36	3.74	1.07	3.48	0	0.99
SP7	4.07	2.36	1.19	1.98	0.05	0.99
LDHC	14.26	2.82	1.14	2.47	0.01	0.99
CNTNAP3	30.32	3.13	0.92	3.41	0	0.99
CMKLR2	6.79	2.31	0.96	2.4	0.02	0.99
FRMD7	5.01	4.31	1.82	2.36	0.02	0.99
RGN	3.53	2.1	1.07	1.97	0.05	0.99
DIPK2B	5.36	3.06	1.35	2.27	0.02	0.99
PHEX	19.65	2.61	0.93	2.82	0	0.99
RIBC2	6.2	2.15	1.07	2.02	0.04	0.99
A4GALT	7.09	2.56	1.16	2.2	0.03	0.99
RASD2	4.45	3.15	1.45	2.17	0.03	0.99
INPP5J	3.99	2.03	0.96	2.12	0.03	0.99
SEC14L6	8.11	2.49	1.17	2.14	0.03	0.99
C22orf31	2.22	3.71	1.85	2	0.05	0.99
MYO18B	48.31	3.43	1.29	2.66	0.01	0.99
GAB4	9.44	3.61	1.15	3.14	0	0.99
PTGIS	8.99	4.23	2	2.12	0.03	0.99
DUSP15	7.85	3.69	1.37	2.7	0.01	0.99
BMP2	2.94	3.49	1.44	2.43	0.01	0.99
ZSCAN5B	2.16	3.67	1.62	2.26	0.02	0.99
NLRP4	7.32	3.06	1.25	2.45	0.01	0.99
SYT3	3.22	4.26	1.43	2.97	0	0.99
CD177	5.77	2.63	1.29	2.04	0.04	0.99
SPTBN4	28.5	2.14	0.81	2.64	0.01	0.99
FFAR3	9.33	-2.02	0.98	-2.07	0.04	0.99
KCNN1	8.72	2.57	1.22	2.11	0.03	0.99
PARD6G	19.39	2.12	0.75	2.84	0	0.99
ST8SIA5	15.89	3.05	1.33	2.29	0.02	0.99
CA4	6.5	3.1	1.22	2.55	0.01	0.99
SLC4A1	9.79	3.46	1.09	3.18	0	0.99
CFAP97D1	2.52	3.89	1.27	3.06	0	0.99
GRB7	2.18	3.04	1.52	2	0.05	0.99
NOS2	10.7	2.34	1.17	2.01	0.04	0.99
CHST6	5.54	2.34	1.1	2.12	0.03	0.99
CHRNA3	6.28	2.17	0.95	2.28	0.02	0.99
GOLGA6A	5.41	2.11	0.97	2.18	0.03	0.99
ITPKA	7.12	2.09	0.82	2.54	0.01	0.99
TMCO5A	27.84	2.43	0.88	2.75	0.01	0.99
KCNK10	33.9	2.38	0.93	2.57	0.01	0.99
SLC7A8	48.79	2.01	0.6	3.35	0	0.99
CCDC168	7.64	2.32	1.05	2.2	0.03	0.99
RNF17	50.83	4.58	1.3	3.51	0	0.99
LRCOL1	12.5	2.34	1.09	2.14	0.03	0.99
CUX2	56.3	2.67	0.95	2.82	0	0.99
RASSF8	25.86	2.61	0.87	2.99	0	0.99
MMP8	15.53	2.66	1.06	2.52	0.01	0.99
TCN1	3.27	2.24	1.08	2.07	0.04	0.99
CHST1	3.03	2.91	1.23	2.37	0.02	0.99
MRGPRX3	2.47	4.49	2.06	2.18	0.03	0.99
HBB	1097.12	2.16	0.98	2.2	0.03	0.99
FGFR2	25.99	3.42	0.86	3.99	0	0.34
COL17A1	8.69	2.71	1.35	2	0.05	0.99
ANKRD2	2.08	3.61	1.53	2.37	0.02	0.99
SFTPA1	3.92	2.88	1.02	2.84	0	0.99
STOX1	16.92	2.4	0.83	2.89	0	0.99
CACNA1B	39.31	5.96	1.51	3.94	0	0.34
LHX3	1.71	3.31	1.66	2	0.05	0.99
FIBCD1	11.93	2.24	0.93	2.4	0.02	0.99
MUSK	17.38	2.57	1	2.57	0.01	0.99
NR4A3	85.86	2.52	0.84	3.01	0	0.99
NKX6-3	9.4	-2.42	1.03	-2.34	0.02	0.99
LGI3	1.74	3.35	1.7	1.98	0.05	0.99
CPA5	27.31	3.65	0.85	4.3	0	0.19
ZAN	9.08	2.64	1.25	2.1	0.04	0.99
CCL24	16.36	2.4	0.94	2.55	0.01	0.99
CNKSR3	20.86	2.67	1.07	2.49	0.01	0.99
LCA5	8	2.95	1.2	2.45	0.01	0.99
BEND6	10.73	2.76	1.09	2.54	0.01	0.99
CRISP2	5.12	5.54	2.03	2.72	0.01	0.99
PTCHD4	1.34	-2.63	1.24	-2.12	0.03	0.99
H1-5	2.7	-3.32	1.46	-2.27	0.02	0.99
H1-3	7.87	-2.34	0.98	-2.39	0.02	0.99
BTNL8	12.43	2.31	0.92	2.5	0.01	0.99
SNCB	2.04	4.22	1.93	2.18	0.03	0.99
KCNIP1	56.75	2.35	0.89	2.63	0.01	0.99
F11	5.13	2.68	1.14	2.35	0.02	0.99
GALNTL6	212.16	3.65	0.81	4.52	0	0.12
DCLK2	56.18	2.17	0.65	3.34	0	0.99
DKK2	16.99	2.73	1.09	2.52	0.01	0.99
ATP13A5	22.87	2.07	1.05	1.97	0.05	0.99
P3H2	31.82	2.38	0.94	2.53	0.01	0.99
CLDN18	5.96	3.59	1.4	2.56	0.01	0.99
KLF15	12.02	2.39	0.84	2.85	0	0.99
MUC13	5.71	3.13	1.39	2.25	0.02	0.99
CFAP91	12.19	3	1.14	2.63	0.01	0.99
TAGLN3	4.57	2.07	1	2.07	0.04	0.99
MAP2	55.15	2.1	0.87	2.41	0.02	0.99
MYO3B	82.92	2.32	0.86	2.68	0.01	0.99
IL37	1.95	2.87	1.37	2.09	0.04	0.99
IL1RL2	7.84	3.64	1.83	1.99	0.05	0.99
GCKR	4.1	5.22	2.47	2.11	0.03	0.99
PXDN	21.53	2.11	0.95	2.22	0.03	0.99
SLC35F3	84.44	2.24	0.76	2.94	0	0.99
PRSS38	6.64	3.07	1.26	2.44	0.01	0.99
CHI3L1	15.11	2.32	1.08	2.14	0.03	0.99
SPTA1	12.49	2.98	1.14	2.6	0.01	0.99
FCRL4	5.54	2.59	1.29	2	0.05	0.99
SELENBP1	4.45	2.48	1.21	2.05	0.04	0.99
SNX7	15.12	2.69	1.37	1.96	0.05	0.99
BRDT	11.62	3.31	0.99	3.33	0	0.99
DEPDC1	5.32	2.44	1.21	2.02	0.04	0.99
CACHD1	48.4	2.02	0.77	2.61	0.01	0.99
TACSTD2	31.45	-2.32	0.72	-3.23	0	0.99
PCSK9	4.29	4.68	1.85	2.52	0.01	0.99
AJAP1	24.95	2.02	1.02	1.97	0.05	0.99
