# Supplementary material for: Integrative Transcriptomic and Epigenomic Profiling for Signature Identification in Coronary Artery Disease: A Pilot Study
Source: Int J Mol Sci. 2025 Oct 27;26(21):10437. doi: 10.3390/ijms262110437 (PMC12609696; doi:10.3390/ijms262110437)
Supplement: Supplementary file 1 [file ijms-26-10437-s001.zip › Supplementary Table S4.csv]

	Control Vs. All CAD							Control Vs. Non-Obstructive CAD							Control Vs. Obstructive CAD
	baseMean_File1	log2FoldChange_File1	lfcSE_File1	stat_File1	pvalue_File1	padj_File1		baseMean_File2	log2FoldChange_File2	lfcSE_File2	stat_File2	pvalue_File2	padj_File2		baseMean_File3	log2FoldChange_File3	lfcSE_File3	stat_File3	pvalue_File3	padj_File3
GRK1	3.86	2.89	0.89	3.26	0	0.23		4.96	2.79	1.07	2.61	0.01	0.72		5.22	2.99	1.25	2.38	0.02	0.99
MGAM2	13.95	2.82	0.82	3.44	0	0.17		17.71	2.81	1.07	2.62	0.01	0.72		18.87	2.78	1.07	2.6	0.01	0.99
HYDIN	49.17	4.14	0.79	5.25	0	0		64.73	4.55	1.03	4.44	0	0.12		71.36	3.74	1.07	3.48	0	0.99
SP7	3.1	2.36	0.94	2.51	0.01	0.42		3.85	2.35	1.14	2.05	0.04	0.89		4.07	2.36	1.19	1.98	0.05	0.99
LDHC	10.32	2.94	0.85	3.48	0	0.17		13.12	3.05	1.02	3	0	0.58		14.26	2.82	1.14	2.47	0.01	0.99
CNTNAP3	23.64	2.56	0.74	3.45	0	0.17		30.68	2.19	0.91	2.4	0.02	0.78		30.32	3.13	0.92	3.41	0	0.99
FRMD7	3.45	4.43	1.48	2.99	0	0.32		4.61	4.5	1.88	2.39	0.02	0.78		5.01	4.31	1.82	2.36	0.02	0.99
DIPK2B	3.78	3.36	0.99	3.41	0	0.18		4.85	3.64	1.12	3.23	0	0.51		5.36	3.06	1.35	2.27	0.02	0.99
A4GALT	5.46	2.4	0.82	2.92	0	0.32		6.87	2.26	1.03	2.2	0.03	0.83		7.09	2.56	1.16	2.2	0.03	0.99
SEC14L6	5.86	2.77	0.88	3.13	0	0.28		7.31	3.03	1.18	2.56	0.01	0.74		8.11	2.49	1.17	2.14	0.03	0.99
MYO18B	33.42	3.91	0.93	4.22	0	0.05		43.49	4.45	1.17	3.81	0	0.37		48.31	3.43	1.29	2.66	0.01	0.99
PTGIS	6.18	4.54	1.45	3.12	0	0.28		8.25	4.83	1.83	2.65	0.01	0.72		8.99	4.23	2	2.12	0.03	0.99
CA4	5.06	2.55	0.82	3.1	0	0.28		6.57	2.19	0.94	2.32	0.02	0.81		6.5	3.1	1.22	2.55	0.01	0.99
SLC4A1	7.34	2.9	0.83	3.49	0	0.17		9.65	2.56	0.98	2.6	0.01	0.73		9.79	3.46	1.09	3.18	0	0.99
NOS2	8.12	2.39	0.84	2.86	0	0.34		10.04	2.4	0.97	2.48	0.01	0.76		10.7	2.34	1.17	2.01	0.04	0.99
GOLGA6A	4.03	2.36	0.79	3	0	0.32		4.89	2.57	1.06	2.42	0.02	0.78		5.41	2.11	0.97	2.18	0.03	0.99
RNF17	35.74	4.01	1.02	3.92	0	0.08		48.29	3.65	1.2	3.04	0	0.58		50.83	4.58	1.3	3.51	0	0.99
COL17A1	6.49	2.72	0.94	2.9	0	0.32		8.19	2.7	1.2	2.25	0.02	0.82		8.69	2.71	1.35	2	0.05	0.99
SFTPA1	3.02	2.44	0.73	3.32	0	0.21		3.88	2.15	0.9	2.39	0.02	0.78		3.92	2.88	1.02	2.84	0	0.99
STOX1	13.18	2.24	0.62	3.63	0	0.14		16.45	2.11	0.8	2.64	0.01	0.72		16.92	2.4	0.83	2.89	0	0.99
CACNA1B	27.5	4.67	1	4.67	0	0.01		37.68	4.08	1.15	3.56	0	0.44		39.31	5.96	1.51	3.94	0	0.34
MUSK	13.23	2.5	0.7	3.58	0	0.14		16.63	2.42	0.9	2.68	0.01	0.71		17.38	2.57	1	2.57	0.01	0.99
CNKSR3	15.17	2.89	0.8	3.64	0	0.14		19.06	3.07	1.02	3	0	0.58		20.86	2.67	1.07	2.49	0.01	0.99
LCA5	5.95	2.85	0.91	3.14	0	0.27		7.62	2.75	1.16	2.38	0.02	0.79		8	2.95	1.2	2.45	0.01	0.99
CRISP2	3.58	4.76	1.69	2.82	0	0.36		4.95	4.06	1.86	2.19	0.03	0.83		5.12	5.54	2.03	2.72	0.01	0.99
H1-3	14.39	-2.91	1	-2.91	0	0.32		14.42	-3.27	1.19	-2.76	0.01	0.68		7.87	-2.34	0.98	-2.39	0.02	0.99
F11	3.97	2.42	0.81	3	0	0.32		5.03	2.21	1.01	2.19	0.03	0.83		5.13	2.68	1.14	2.35	0.02	0.99
GALNTL6	159.09	3.03	0.63	4.84	0	0.01		210.13	2.64	0.78	3.39	0	0.44		212.16	3.65	0.81	4.52	0	0.12
DKK2	13.06	2.5	0.79	3.17	0	0.26		16.59	2.31	0.97	2.38	0.02	0.79		16.99	2.73	1.09	2.52	0.01	0.99
ATP13A5	17.94	2.05	0.74	2.75	0.01	0.38		21.83	2.01	0.84	2.4	0.02	0.78		22.87	2.07	1.05	1.97	0.05	0.99
CLDN18	4.54	2.91	0.91	3.19	0	0.26		5.99	2.49	1.08	2.31	0.02	0.81		5.96	3.59	1.4	2.56	0.01	0.99
KLF15	9.14	2.38	0.61	3.92	0	0.08		11.36	2.35	0.79	2.97	0	0.58		12.02	2.39	0.84	2.85	0	0.99
CFAP91	8.63	3.33	0.85	3.89	0	0.08		11.05	3.63	1.08	3.37	0	0.44		12.19	3	1.14	2.63	0.01	0.99
MYO3B	62.42	2.43	0.69	3.52	0	0.16		77	2.51	0.88	2.84	0	0.65		82.92	2.32	0.86	2.68	0.01	0.99
IL1RL2	5.51	3.81	1.28	2.96	0	0.32		7.24	3.92	1.66	2.37	0.02	0.79		7.84	3.64	1.83	1.99	0.05	0.99
PRSS38	4.75	3.24	0.99	3.28	0	0.22		6.1	3.37	1.31	2.58	0.01	0.74		6.64	3.07	1.26	2.44	0.01	0.99
FCRL4	4.14	2.63	0.97	2.7	0.01	0.38		5.2	2.63	1.26	2.08	0.04	0.88		5.54	2.59	1.29	2	0.05	0.99
BRDT	8.89	2.74	0.73	3.75	0	0.1		11.6	2.37	0.89	2.66	0.01	0.72		11.62	3.31	0.99	3.33	0	0.99
CACHD1	36.76	2.2	0.57	3.85	0	0.09		44.39	2.33	0.74	3.16	0	0.53		48.4	2.02	0.77	2.61	0.01	0.99
