# Supplementary material for: Integrative Transcriptomic and Epigenomic Profiling for Signature Identification in Coronary Artery Disease: A Pilot Study
Source: Int J Mol Sci. 2025 Oct 27;26(21):10437. doi: 10.3390/ijms262110437 (PMC12609696; doi:10.3390/ijms262110437)
Supplement: Supplementary file 1 [file ijms-26-10437-s001.zip › Supplementary Table S5.csv]

	external_gene_name	chromosome_name	start_position	end_position	Chrom_State	State_Description
	MYO18B	22	25742144	26031045	Multiple_State	Multiple_State
	SEC14L6	22	30522799	30546741	17_ReprPCWk	Weak Repressed PolyComb
	A4GALT	22	42692121	42721298	18_Quies	Quiescent/Low
	PTGIS	20	49503874	49568137	Multiple_State	Multiple_State
	NOS2	17	27756766	27800529	Multiple_State	Multiple_State
	SLC4A1	17	44248390	44268141	5_Tx	Strong transcription
	CA4	17	60149942	60170899	18_Quies	Quiescent/Low
	GOLGA6A	15	74069857	74082550	18_Quies	Quiescent/Low
	HYDIN	16	70802084	71230722	Multiple_State	Multiple_State
	RNF17	13	24764169	24879921	Multiple_State	Multiple_State
	SP7	12	53326575	53345315	18_Quies	Quiescent/Low
	GRK1	13	113667219	113737736	Multiple_State	Multiple_State
	LDHC	11	18412318	18452063	Multiple_State	Multiple_State
	STOX1	10	68827531	68895432	18_Quies	Quiescent/Low
	SFTPA1	10	79610939	79615455	5_Tx	Strong transcription
	COL17A1	10	104031286	104085880	Multiple_State	Multiple_State
	CNTNAP3	9	39064710	39288315	Multiple_State	Multiple_State
	MUSK	9	110668779	110806558	Multiple_State	Multiple_State
	CACNA1B	9	137877782	138124624	Multiple_State	Multiple_State
	MGAM2	7	142111718	142222324	Multiple_State	Multiple_State
	H1-3	6	26234212	26234987	1_TssA	Active TSS
	CRISP2	6	49692358	49713590	18_Quies	Quiescent/Low
	LCA5	6	79484991	79537458	17_ReprPCWk	Weak Repressed PolyComb
	CNKSR3	6	154387515	154510685	Multiple_State	Multiple_State
	CFAP91	3	119703022	119767102	Multiple_State	Multiple_State
	DKK2	4	106921802	107283806	Multiple_State	Multiple_State
	KLF15	3	126342635	126357408	Multiple_State	Multiple_State
	CLDN18	3	137998735	138033655	6_TxWk	Weak transcription
	GALNTL6	4	171812254	173041559	Multiple_State	Multiple_State
	F11	4	186266189	186289681	Multiple_State	Multiple_State
	ATP13A5	3	193274789	193378820	Multiple_State	Multiple_State
	CACHD1	1	64470129	64693058	Multiple_State	Multiple_State
	BRDT	1	91949343	92014426	Multiple_State	Multiple_State
	IL1RL2	2	102187006	102240002	Multiple_State	Multiple_State
	FCRL4	1	157573747	157598085	17_ReprPCWk	Weak Repressed PolyComb
	MYO3B	2	170178145	170655171	Multiple_State	Multiple_State
	PRSS38	1	227815675	227846470	12_ZNF/Rpts	ZNF genes & repeats
	FRMD7	X	132076990	132128020	Multiple_State	Multiple_State
	DIPK2B	X	45148373	45200901	Multiple_State	Multiple_State
